# Supplementary material for: An Extract-Transform-Load Process Design for the Incremental Loading of German Real-World Data Based on FHIR and OMOP CDM: Algorithm Development and Validation
Source: JMIR Med Inform. 2023 Aug 21;11:e47310. doi: 10.2196/47310 (PMC10466444; doi:10.2196/47310)
Supplement: Multimedia Appendix 3 [file medinform-v11-e47310-s003.xlsx]

## Sheet: S3_literature_review_2023_02_22
Key	Item Type	Publication Year	Author	Title	Publication Title	ISBN	ISSN	DOI	Abstract Note	Date	Pages	Num Pages	Issue	Volume	Number Of Volumes	Relevance - Reviewer 1	Relevance - Reviewer 2
RZWV6DXX	journalArticle	2011	Sheng, LK; Teh, YW	A comparative study of data mining techniques in predicting consumers' credit card risk in banks	AFRICAN JOURNAL OF BUSINESS MANAGEMENT		1993-8233		This paper investigates the use of batch and incremental classifiers such as logistic regression, neural networks, C5, naive bayes updateable, IBk (instance-based learner, k nearest neighbour) and raced incremental logit boost to obtain the best classifier to be used for improving the predictive accuracy of consumers' credit card risk of a bank in Malaysia. Prior to generating all the models for …	2011-09-16	8307-8312		20	5		not relevant	not relevant
VZ5GZSRW	conferencePaper	2013	Zhou, WQ; Wang, LQ	A Data Refreshing Method in Data Warehouse Based on the Database CDC	Sun Yat Sen University	978-1-60595-143-0			In order to realize efficient data refreshing in data warehouse, we have done data warehouse ETL modeling based on the database CDC, and based on it, we designed the subsystem module, This module can perform incremental data extraction by utlizing the database CDC method. Since the database CDC method is based on database logs, so it greatly improve the performance of data warehouse ETL. Actual t…	2013	808-813					not relevant	not relevant
F9MIVV2B	journalArticle	2014	Krneta, D; Jovanovic, V; Marjanovic, Z	A Direct Approach to Physical Data Vault Design	COMPUTER SCIENCE AND INFORMATION SYSTEMS		1820-0214	10.2298/CSIS130523034K	The paper presents a novel agile approach to large scale design of enterprise data warehouses based on a Data Vault model. An original, simple and direct algorithm is defined for the incremental design of physical Data Vault type enterprise data warehouses, using source data meta-model and rules, and used in developing a prototype case tool for Data Vault design. This approach solves primary requ…	2014-06	569-599		2	11		not relevant	not relevant
JKSDNL66	journalArticle	2011	Mekterovic, I; Brkic, L; Baranovic, M	A Generic Procedure for Integration Testing of ETL Procedures	AUTOMATIKA		0005-1144		In order to attain a certain degree of confidence in the quality of the data in the data warehouse it is necessary to perform a series of tests. There are many components (and aspects) of the data warehouse that can be tested, and in this paper we focus on the ETL procedures. Due to the complexity of ETL process, ETL procedure tests are usually custom written, having a very low level of reusabili…	2011-04	169-178		2	52		not relevant	not relevant
D85U32D2	journalArticle	2020	Zhang, GQ; Guo, JF	A novel ensemble method for hourly residential electricity consumption forecasting by imaging time series	ENERGY		0360-5442	10.1016/j.energy.2020.117858	In this paper, a novel ensemble method is proposed to forecast the hourly consumption of residential electricity. Firstly, variational mode decomposition (VMD) is applied to decompose weather conditions (relative humidity and temperature, etc.), residential building data (manually operated appliances relevant to residents' lifestyle, dishwasher, heating heat-pump, and television, etc.), and elect…	2020-07-15				203		not relevant	not relevant
KIW83KN4	journalArticle	2022	Sarker, S; Islam, MT; Rauf, A; Al Jame, H; Ahsan, S; Islam, MS; Jani, MR; Nishat, SS; Shorowordi, KM; Ahmed, S	A simulation based incremental study of stable perovskite-on-perovskite tandem solar device utilizing non-toxic tin and germanium perovskite	MATERIALS TODAY COMMUNICATIONS		2352-4928	10.1016/j.mtcomm.2022.103881	In this investigation, solar cell capacitance simulator (SCAPS) was utilized to numerically analyse an all-tandem solar cell device with non-toxic Methyl-ammonium lead iodide, MGeI3, as the top cell and Methyl-ammonium tin iodide, MASnI(3), as the bottom cell. Prior to numerically simulating the tandem structure, single-junction MAGeI(3) and MASnI(3) were optimized through investigations of serie…	2022-08				32		not relevant	not relevant
EAAQGT3D	journalArticle	2022	Karchi, N; Kulkarni, D; de Prado, RP; Divakarachari, PB; Patil, SN; Desai, V	Adaptive Least Mean Square Controller for Power Quality Enhancement in Solar Photovoltaic System	ENERGIES		1996-1073	10.3390/en15238909	The objective of the proposed work is to develop a Maximum Power Point Tracking (MPPT) controller and inverter controller by applying the adaptive least mean square (LMS) algorithm to control the total harmonics distortion of a solar photovoltaic system. The advantage of the adaptive LMS algorithm is given by its simplicity and reduced required computational time. The adaptive LMS algorithm is ap…	2022-12			23	15		not relevant	not relevant
E99YCVQ8	conferencePaper	2014	Singh, M; Jain, SK; Panchal, VK; IEEE	An Architecture of DSP Tool for publishing the Heterogeneous data in Dataspace	National Institute of Technology (NIT System)	978-1-4799-8084-0		10.1109/ICIT.2014.23	A dataspace system manages a variety of heterogeneous data in integrated and incremental fashion. In order to populate the data uniformly requires a data publication tool which will able to extract the data from the data sources, and translate them into a regular format. In this paper, we have proposed a flexible architecture of Dataspace Publishing Tool (DSP Tool) for publishing the heterogeneou…	2014	209-214					not relevant	not relevant
EA7G4KZT	conferencePaper	2013	S. Tu; L. Zhu	An optimized ETL fault-tolerant algorithm in data warehouses	2013 IEEE Third International Conference on Information Science and Technology (ICIST)	2164-4357		10.1109/ICIST.2013.6747594	Extraction-Transformation-Loading (ETL) plays an important role in data warehouse. Typically, performance is considered the main factor in ETL projects. Actually, faulttolerance and many other aspects influence the results of ETL greatly especially when the time period of projects are long and transformation rules cannot be determined from beginning, such as the situation of changing business log…	2013-03-23	484-487					not relevant	not relevant
ZTK34T5N	conferencePaper	2013	Agarwal, P; Shroff, G; Malhotra, P; IEEE	Approximate Incremental Big-Data Harmonization	Tata Sons	2379-7703		10.1109/BigData.Congress.2013.24	The needs of 'big data analytics' increasingly require IT organizations to ingest, process, and extract business insights from ever larger volumes of data that arrive far more rapidly than before, as well as from new sources such as social media, mobile devices, and sensors. However, in order to extract insights from diverse information feeds from multiple, often unrelated sources, these first ne…	2013	118-125					not relevant	not relevant
EIJDGWX9	journalArticle	2021	Lenert, Leslie A.; Ilatovskiy, Andrey V.; Agnew, James; Rudisill, Patricia; Jacobs, Jeff; Weatherston, Duncan; Deans, Kenneth R.	Automated production of research data marts from a canonical fast healthcare interoperability resource data repository: applications to COVID-19 research	Journal of the American Medical Informatics Association: JAMIA		1527-974X	10.1093/jamia/ocab108	OBJECTIVE: The rapidly evolving COVID-19 pandemic has created a need for timely data from the healthcare systems for research. To meet this need, several large new data consortia have been developed that require frequent updating and sharing of electronic health record (EHR) data in different common data models (CDMs) to create multi-institutional databases for research. Traditionally, each CDM h…	2021-07-30	1605-1611		8	28		relevant	relevant
JDJSLWB6	conferencePaper	2015	Mekterovic, I; Brkic, L	Delta View Generation for Incremental Loading of Large Dimensions in a Data Warehouse	University of Zagreb	978-953-233-085-4			Incremental load is the preferred approach in efficient ETL processes. Fact tables are the ones who benefit the most from this approach, since they are large in terms of row count. For the sake of simplicity, dimension tables are often ignored and populated in a full reload manner. However, big dimensions (e.g. Client) can also have a significant impact on the ETL process and should also be consi…	2015	1417-1422					not relevant	not relevant
R4A8UWHV	conferencePaper	2021	J. Chen; J. Zhu; L. Ma; X. Xu; J. Wu; H. Shen	Design and implementation of digital big data analysis platform based on substation maintenance full link	2021 IEEE 4th International Conference on Automation, Electronics and Electrical Engineering (AUTEEE)			10.1109/AUTEEE52864.2021.9668706	In view of the situation that the maintenance data of substation equipment in the process of maintenance are scattered, the operation is excessively dependent on labor, and the cost of on-site safety control is high, a digital big data analysis platform based on the whole link of substation maintenance is proposed. Firstly, the human and material information involved in the overhaul of substation…	2021-11-19	508-512					not relevant	not relevant
GGNMN3DP	conferencePaper	2011	Wang, BY; Li, CY; Fu, XL; Li, MA; Wang, DQ; Du, HB; Xing, YJ	Design of ETL Process on Spatio-temporal Data and Study of Quality Control	Inner Mongolia Agricultural University	1868-4238			In order to use the space-time data mining technology to conduct operation research in WuLiangSuHai Eutrophication, the water quality sensor parameters of heterogeneous data which reflect the characteristics should set up a spatial data warehouse through ETL process, and water quality sensors for quality control of spatial and temporal data plays a vital role in building an effective analytical e…	2011	487-+			344		not relevant	not relevant
QQEYBE4S	conferencePaper	2015	Du, W; Zou, XX	Differential Snapshot Algorithms based on Hadoop MapReduce	Jinan University	978-1-4673-7682-2			Change Data Capture from source system is the first step in the incremental maintenance of data warehouses and business intelligence and is a key component of ETL (Extract, Transform and Load) technique. Methods of CDC are currently available, namely, time stamps, differential snapshots, triggers, and archive log. Differential snapshots do not rely on the implementation mechanism of the informati…	2015	1203-1208					relevant	relevant
IRKWJ6ZW	journalArticle	2017	Qu, WP; Dessloch, S	Distributed snapshot maintenance in wide-column NoSQL databases using partitioned incremental ETL pipelines	INFORMATION SYSTEMS		0306-4379	10.1016/j.is.2017.05.001	Wide-column NoSQL databases are an important class of NoSQL (Not only SQL) databases which scale horizontally and feature high access performance on sparse tables. With current trends towards big Data Warehouses (DWs), it is attractive to run existing business intelligence/data warehousing applications on higher volumes of data in wide-column NoSQL databases for low latency by mapping multidimens…	2017-10	48-58			70		relevant	relevant
MJHYQGEQ	journalArticle	2014	Megalingam, A; Mayuram, MM	Effect of surface parameters on finite element method based deterministic Gaussian rough surface contact model	PROCEEDINGS OF THE INSTITUTION OF MECHANICAL ENGINEERS PART J-JOURNAL OF ENGINEERING TRIBOLOGY		1350-6501	10.1177/1350650114539300	Three-dimensional rough surface contact models enrich the understanding of the influence of surface texture in rough surface contacts. Most of the existing contact models did not consider the effect of elasto-plastic deformation and neighboring asperity interactions for the rough surface contact analysis, or only to a limited extent. In the present work, three-dimensional contact analyses of Gaus…	2014-12	1358-1373		12	228		not relevant	not relevant
EGQPA6LF	journalArticle	2018	Suni, Jaana Helena; Kolu, Päivi; Tokola, Kari; Raitanen, Jani; Rinne, Marjo; Taulaniemi, Annika; Parkkari, Jari; Kankaanpää, Markku	Effectiveness and cost-effectiveness of neuromuscular exercise and back care counseling in female healthcare workers with recurrent non-specific low back pain: a blinded four-arm randomized controlled trial	BMC public health		1471-2458	10.1186/s12889-018-6293-9	BACKGROUND: Registered healthcare workers worldwide have a high prevalence of work-related musculoskeletal disorders, particularly of the back. Multidisciplinary interventions among these workers have improved fear avoidance beliefs, but not low back pain (LBP) and related sickness absences, cost-effectiveness studies are scarce. Our purpose was to investigate the effectiveness and cost-effective…	2018-12-17	1376		1	18		not relevant	not relevant
ANE5Z5JE	journalArticle	2020	Rasteiro, FM; Messias, LHD; Scariot, PPM; Cruz, JP; Cetein, RL; Gobatto, CA; Manchado-Gobatto, FB	Effects of preferred music on physiological responses, perceived exertion, and anaerobic threshold determination in an incremental running test on both sexes	PLOS ONE		1932-6203	10.1371/journal.pone.0237310	This study aimed to investigate and compare the effects of preferred music on anaerobic threshold determination in an incremental running test, as well the physiological responses and perceived exertion at this intensity, in physically active men and women. Additionally, by using area under the curve (AUC) analysis of the parameters of interest during the graded test, we studied the effects of mu…	2020-08-12			8	15		not relevant	not relevant
MM4AI82S	journalArticle	2020	Biswas, N; Sarkar, A; Mondal, KC	Efficient incremental loading in ETL processing for real-time data integration	INNOVATIONS IN SYSTEMS AND SOFTWARE ENGINEERING		1614-5046	10.1007/s11334-019-00344-4	ETL (extract transform load) is the widely used standard process for creating and maintaining a data warehouse (DW). ETL is the most resource-, cost- and time-demanding process in DW implementation and maintenance. Nowadays, many graphical user interfaces (GUI)-based solutions are available to facilitate the ETL processes. In spite of the high popularity of GUI-based tool, there is still some dow…	2020-03	53-61		1	16		relevant	relevant
Z6U4ZU5E	conferencePaper	2018	Berkani, N; Bellatreche, L; Ordonez, C; IEEE	ETL-aware Materialized View Selection in Semantic Data Stream Warehouses	Ecole Nationale Superieure d'Informatique	2151-1357			For 25 years, several companies spent a lot of efforts and money in building warehouse (DW) applications for data analytics purposes. This technology contributes to the success stories of several companies. Nowadays, companies are looking for real-time analytics for data issued from fresh data sources and external resources as knowledge bases and linked open data. The traditional life-cycle of de…	2018						not relevant	not relevant
U6SWS3KN	journalArticle	2014	Hu, Y; Dessloch, S	Extracting deltas from column oriented NoSQL databases for different incremental applications and diverse data targets	DATA & KNOWLEDGE ENGINEERING		0169-023X	10.1016/j.datak.2014.07.002	This paper describes the Change Data Capture (CDC) problems in the context of column-oriented NoSQL databases (CoNoSQLDBs). CDC is a term mostly used by ETL tools and data warehousing environments (DW) to depict a data processing of extracting data changes made at the data sources. Based on analyzing the impacts and constraints caused by the core features of CoNoSQLDBs, we propose a logical chang…	2014-09	42-59			93		relevant	relevant
BXJ9L8LY	journalArticle	2019	Azari, MN; Khazaeli, HA; Samami, M	FLUX-BASED FAULT DETECTION IN ROTORS OF INDUCTION MOTORS, USING FINITE ELEMENTS AND NEURAL NETWORK	INTERNATIONAL JOURNAL OF POWER AND ENERGY SYSTEMS		1078-3466	10.2316/J.2019.203-0110	The authors have tried to introduce and analyse the effect of the broken rotor bar fault on magnetic flux density in a three-phase squirrel-cage induction motor (IM). To this end, finite element models have been applied, due to non-linearity consideration of the mentioned method to achieve a detailed study. The transient analysis and also the geometric parameter determination of the IM have been …	2019	77-87		2	39		not relevant	not relevant
SKSYEZRR	journalArticle	2013	Lin, Q; Labuz, JF	Fracture of sandstone characterized by digital image correlation	INTERNATIONAL JOURNAL OF ROCK MECHANICS AND MINING SCIENCES		1365-1609	10.1016/j.ijrmms.2012.12.043	Evaluation of mode I fracture characteristics, such as critical opening displacement and process-zone length, is fundamental for the analysis and prediction of crack growth. To identify deformation with micron-scale resolution, experiments were performed using digital image correlation, where displacement is determined through a comparison of a pair of digital images by matching a small area from…	2013-06	235-245			60		not relevant	not relevant
N6WSKMI7	journalArticle	2020	Mokhtari, N; Pelham, JG; Nowoisky, S; Bote-Garcia, JL; Guhmann, C	Friction and Wear Monitoring Methods for Journal Bearings of Geared Turbofans Based on Acoustic Emission Signals and Machine Learning	LUBRICANTS		2075-4442	10.3390/lubricants8030029	In this work, effective methods for monitoring friction and wear of journal bearings integrated in future UltraFan(R) jet engines containing a gearbox are presented. These methods are based on machine learning algorithms applied to Acoustic Emission (AE) signals. The three friction states: dry (boundary), mixed, and fluid friction of journal bearings are classified by pre-processing the AE signal…	2020-03			3	8		not relevant	not relevant
GFVQXB7W	conferencePaper	2015	Qu, WP; Shankar, S; Ganza, S; Dessloch, S	HBelt: Integrating an Incremental ETL Pipeline with a Big Data Store for Real-Time Analytics	University of Kaiserslautern	0302-9743		10.1007/978-3-319-23135-8_9	This paper demonstrates a system called HBelt which tightly integrates a distributed, key-value data store HBase with an extended ETL engine Kettle. The objective is to provide HBase tables with real-time data freshness in an efficient manner. A distributed ETL engine is extended and integrated as an overlay of HBase. Meanwhile, we extend this ETL engine with the capability of processing incremen…	2015	123-137			9282		relevant	relevant
Y4HRYQ8I	conferencePaper	2022	M. Vijayalakshmi; R. I. Minu	Incremental Load Processing on ETL System through Cloud	2022 International Conference for Advancement in Technology (ICONAT)			10.1109/ICONAT53423.2022.9726039	Nowadays, patient data processing is more important in a real-time environment since the hospitals have protocols to maintain patient data on the server. From the server, data extraction makes it more challenging to maintain and process the data. In the proposed system, the data is sent from the cloud to ETL (Extract Transform Load) system to load, update and extract the particular content over t…	2022-01-21	2023-04-01					not relevant	not relevant
7QFSJNM2	journalArticle	2019	Lynch, KE; Deppen, SA; DuVall, SL; Viernes, B; Cao, AZ; Park, D; Hanchrow, E; Hewa, K; Greaves, P; Matheny, ME	Incrementally Transforming Electronic Medical Records into the Observational Medical Outcomes Partnership Common Data Model: A Multidimensional Quality Assurance Approach	APPLIED CLINICAL INFORMATICS		1869-0327	10.1055/s-0039-1697598	Background The development and adoption of health care common data models (CDMs) has addressed some of the logistical challenges of performing research on data generated from disparate health care systems by standardizing data representations and leveraging standardized terminology to express clinical information consistently. However, transforming a data system into a CDM is not a trivial task, …	2019-10	794-803		5	10		relevant	relevant
T2NCQ585	journalArticle	2020	Lewis, A; Troughton, JR; Smith, B; McGettrick, J; Dunlop, T; De Rossi, F; Pockett, A; Spence, M; Carnie, MJ; Watson, TM; Charbonneau, C	In-depth analysis of defects in TiO2 compact electron transport layers and impact on performance and hysteresis of planar perovskite devices at low light	SOLAR ENERGY MATERIALS AND SOLAR CELLS		0927-0248	10.1016/j.solmat.2020.110448	Properties of the electron transport layer (ETL) are known to influence the performance of lead halide perovskite solar cells (PSCs). But so far very little emphasis has been given on the increased impact of this layer at low light. In this work we compare the effect of thickness and coverage of a TiO2 compact layer on the performance and hysteresis of methyl ammonium lead iodide planar devices t…	2020-06-01				209		not relevant	not relevant
76C582WB	journalArticle	2015	Yang, Y; Meneghetti, N; Fehling, R; Liu, ZH; Kennedy, O	Lenses: An On-Demand Approach to ETL	PROCEEDINGS OF THE VLDB ENDOWMENT		2150-8097		Three mentalities have emerged in analytics. One view holds that reliable analytics is impossible without high-quality data, and relies on heavy-duty ETL processes and upfront data curation to provide it. The second view takes a more ad-hoc approach, collecting data into a data lake, and placing responsibility for data quality on the analyst querying it. A third, on-demand approach has emerged ov…	2015-08	1578-1589		12	8		not relevant	not relevant
QEB8B7GA	conferencePaper	2018	Sun, DL; Zeng, J; Zhu, Y; Cao, XY; Wang, YQ; Yang, B; Yang, B; Wang, N; Bo, QB; Fu, YM; Wei, J; Liu, D; ACM	Mechanism Design for Unified Management of Power Grid Planning Data	State Grid Corporation of China	978-1-4503-6476-8		10.1145/3291801.3291826	In order to deal with diversity of massive data structures and the variety of information formats, a novel mechanism is designed for unified management of power grid planning data. By integrating many business systems including production management system (PMS), geographic information system (GIS), energy management system (EMS), distribution network information acquisition system in the power s…	2018	21-26					not relevant	not relevant
3586PZQM	journalArticle	2020	Nelson, JP	Mythic forecasts: researcher portrayals of extraterrestrial life discovery	INTERNATIONAL JOURNAL OF ASTROBIOLOGY		1473-5504	10.1017/S1473550419000089	Scientific discovery, especially at the boundaries of human observational capacity, is an extended, incremental and sometimes controversy-laden process; but practicing researchers' published statements do not always portray it as such. If extraterrestrial life (ETL) exists, and if we find it, the process of observation, interpretation, understanding and confirmation may take decades. Though it is…	2020-02	16-24		1	19		not relevant	not relevant
Z4XZ67HD	journalArticle	2019	Kathiravelu, P; Sharma, A; Galhardas, H; Van Roy, P; Veiga, L	On-demand big data integration: A hybrid ETL approach for reproducible scientific research	DISTRIBUTED AND PARALLEL DATABASES		0926-8782	10.1007/s10619-018-7248-y	Scientific research requires access, analysis, and sharing of data that is distributed across various heterogeneous data sources at the scale of the Internet. An eager extract, transform, and load (ETL) process constructs an integrated data repository as its first step, integrating and loading data in its entirety from the data sources. The bootstrapping of this process is not efficient for scien…	2019-06	273-295		2	37		relevant	relevant
FBCUN5EK	conferencePaper	2017	Qu, WP; Dessloch, S	On-Demand Snapshot Maintenance in Data Warehouses Using Incremental ETL Pipeline	University of Kaiserslautern	0302-9743		10.1007/978-3-662-55608-5_5	Multi-version concurrency control method has nowadays been widely used in data warehouses to provide OLAP queries and ETL maintenance flows with concurrent access. A snapshot is taken on existing warehouse tables to answer a certain query independently of concurrent updates. In this work, we extend the snapshot in the data warehouse with the deltas which reside at the source side of ETL flows. Be…	2017	91-112			10420		not relevant	not relevant
F32TRY5C	journalArticle	2011	Garcin, Murielle; Coquart, Jérémy B. J.; Robin, Sophie; Matran, Régis	Prediction of time to exhaustion in competitive cyclists from a perceptually based scale	Journal of Strength and Conditioning Research		1533-4287	10.1519/JSC.0b013e3181d67fd6	Prediction of time to exhaustion in competitive cyclists from a perceptually based scale. We have tested the validity of the estimated time limit (ETL) scale to predict an exhaustion time (T(lim)) from values stemming from incremental and randomized constant workloads tests on a cycle ergometer. Twenty-five cyclists performed 1 continuous incremental test, 1 discontinuous test with randomized wor…	2011-05	1393-1399		5	25		not relevant	not relevant
F6R4FALP	conferencePaper	2020	Gupta, A; Sahayadhas, A; IEEE	Proposed Techniques to Optimize the DW and ETL Query for Enhancing data warehouse efficiency	Vels Institute of Science, Technology & Advanced Studies	978-1-72819-180-5			To improve time-bound decision capability of any business corporates, they have to perform data-analysis based on historical and current data. For handling this data, data warehouse (DWH) plays a crucial role. Further-more as time passes, the data also grows exponentially, because in data warehouse historical data also needs to be maintained. If we further drill now-a-days Extract Transform and L…	2020						not relevant	not relevant
AG5YSG9M	journalArticle	2017	Baldacci, L; Golfarelli, M; Graziani, S; Rizzi, S	QETL: An approach to on-demand ETL from non-owned data sources	DATA & KNOWLEDGE ENGINEERING		0169-023X	10.1016/j.datak.2017.09.002	In traditional OLAP systems, the ETL process loads all available data in the data warehouse before users start querying them. In some cases, this may be either inconvenient (because data are supplied from a provider for a fee) or unfeasible (because of their size); on the other hand, directly launching each analysis query on source data would not enable data reuse, leading to poor performance and…	2017-11	17-37			112		not relevant	not relevant
F4TNG4GE	conferencePaper	2020	Thulasiram, S; Ramaiah, NA	Real Time Data Warehouse Updates Through Extraction-Transformation-Loading Process Using Change Data Capture Method	Bangalore Institute of Technology	2367-4512		10.1007/978-3-030-37051-0_62	The world of big data becomes a Business-critical component for Enterprise resource planning system and Business Intelligence. The ERP system runs big data longer and uses resource locks, which directly blocks the users from running queries on the database. Additionally, users will require updates on real-time data changes. More computational resources are required to reduce the loading cycle cre…	2020	552-560			44		relevant	relevant
N255IMX8	conferencePaper	2015	Qu, WP; Basavaraj, V; Shankar, S; Dessloch, S	Real-Time Snapshot Maintenance with Incremental ETL Pipelines in Data Warehouses	University of Kaiserslautern	0302-9743		10.1007/978-3-319-22729-0_17	Multi-version concurrency control method has nowadays been widely used in data warehouses to provide OLAP queries and ETL maintenance flows with concurrent access. A snapshot is taken on existing warehouse tables to answer a certain query independently of concurrent updates. In this work, we extend this snapshot with the deltas which reside at the source side of ETL flows. Before answering a quer…	2015	217-228			9263		not relevant	not relevant
RSDCADGU	conferencePaper	2022	Y. -y. Sun	Research and implementation of an efficient incremental synchronization method based on Timestamp	2022 3rd International Conference on Computing, Networks and Internet of Things (CNIOT)			10.1109/CNIOT55862.2022.00035	With the application of information management system, enterprises build many independent databases to meet different business needs. In order to mine information from multi-source data, data needs to be extracted to a specified data warehouse. This can be accomplished through ETL(extract-transformation-loading), Among them, data extraction is a key stage in ETL. After comparing the advantages an…	2022-05-20	158-162					relevant	relevant
HALWF5AG	conferencePaper	2018	Xie, SP; Cai, WY; Chen, HC; Zhen, W; IEEE	Research on Data Integration Based on Kettle	Tsinghua University	978-1-5386-7743-8		10.1109/ITME.2018.00211	Kettle is a powerful ETL tool for data integration. We implement kettle in the data integration and sharing of the basic database. The key issues of ETL implementation include multi-data source data consolidation and data incremental update. We put forward the "merge join" and "database join" solutions for multi-data source data consolidation and the "timestamps", "triggers", "Database log data" …	2018	948-951					not relevant	not relevant
2H8EVCLK	conferencePaper	2012	Qin, HL; Jin, XZ; Zhang, XR; IEEE	Research on Extract, Transform and Load(ETL) in Land and Resources Star Schema Data Warehouse	Zhejiang University of Technology	2165-1701		10.1109/ISCID.2012.38	The extract, transform and Load (ETL) tool is extracting data from multiple, heterogeneous data source, transforming data, and finally loading data into the data warehouse. It is the foundation of any data warehouse, data mining and business intelligence. The land and resources system usually adopts star schema database, so it is difficult to transform the data from source database to target ware…	2012	120-123					relevant	relevant
ICF7JVBJ	conferencePaper	2014	Wen, WJ	Research on the Incremental Updating Mechanism of Marine Environmental Data Warehouse	Qingdao University of Science & Technology	1660-9336		10.4028/www.scientific.net/AMM.668-669.1378	Marine environment data warehouse can store massive data. After the full amount of historical data has been initially loaded, the incremental update mode must be applied to ensure timely updates of data. In this paper, in view of the marine environment data warehouse's characteristics, such as massive data amount, large number of historical data and low update frequency, a complete set of mechani…	2014	1378-1381			668-669		relevant	relevant
YCCV2Q6H	conferencePaper	2014	Li, F; Ozsu, MT; Chen, G; Ooi, BC; IEEE	R-Store: A Scalable Distributed System for Supporting Real-time Analytics	National University of Singapore	1084-4627			It is widely recognized that OLTP and OLAP queries have different data access patterns, processing needs and requirements. Hence, the OLTP queries and OLAP queries are typically handled by two different systems, and the data are periodically extracted from the OLTP system, transformed and loaded into the OLAP system for data analysis. With the awareness of the ability of big data in providing ent…	2014	40-51					not relevant	not relevant
JERZVQRK	journalArticle	2012	Garcin, M.; Coquart, J.; Salleron, J.; Voy, N.; Matran, R.	Self-regulation of exercise intensity by estimated time limit scale	European Journal of Applied Physiology		1439-6327	10.1007/s00421-011-2197-4	The purpose of this study was to evaluate the validity of the estimated time limit scale (ETL), which deals with a subjective prediction of how long the current exercise intensity can be maintained, for regulating exercise intensity using typical estimation-production procedure. Thirty-six male athletes performed a continuous incremental test and two discontinuous tests with randomized workloads …	2012-06	2303-2312		6	112		not relevant	not relevant
JMCEZPDH	journalArticle	2015	Yang, K; Zhang, RC; Chen, SH; Zhang, FJ; Yang, JH; Zhang, XB	Series Arc Fault Detection Algorithm Based on Autoregressive Bispectrum Analysis	ALGORITHMS		1999-4893	10.3390/a8040929	Arc fault is one of the most critical reasons for electrical fires. Due to the diversity, randomness and concealment of arc faults in low-voltage circuits, it is difficult for general methods to protect all loads from series arc faults. From the analysis of many series arc faults, a large number of high frequency signals generated in circuits are found. These signals are easily affected by Gaussi…	2015-12	929-950		4	8		not relevant	not relevant
NAPS82B7	journalArticle	2014	M. Zamani; P. Mohajerin Esfahani; R. Majumdar; A. Abate; J. Lygeros	Symbolic Control of Stochastic Systems via Approximately Bisimilar Finite Abstractions	IEEE Transactions on Automatic Control		1558-2523	10.1109/TAC.2014.2351652	Symbolic approaches for control design construct finite-state abstract models that are related to the original systems, then use techniques from finite-state synthesis to compute controllers satisfying specifications given in a temporal logic, and finally translate the synthesized schemes back as controllers for the original systems. Such approaches have been successfully developed and implemente…	2014-12	3135-3150		12	59		not relevant	not relevant
T22AV3PP	journalArticle	2022	Halder, J; Sardana, HR; Pandey, MK; Meena, BR; Bhat, MN	Synthesis and area-wide validation of IPM technology and its economic analysis for eggplant (Solanum melongena)	INDIAN JOURNAL OF AGRICULTURAL SCIENCES		0019-5022	10.56093/ijas.v92i8.118553	Field experiments were conducted during 2019-21 in Varanasi, Mirzapur and Bhadohi districts of Uttar Pradesh, with a view to study validation and economic viability of IPM technology in eggplant (Solanum melongena L.) in a farmers' driven approach. The synthesized improved IPM technology comprising seed treatment with Trichoderma viride (05 g/kg seed; seedling root dip in carbendazim 50 WP @1 g/l…	2022-09	1124-1128		9	92		not relevant	not relevant
WPTAKA44	journalArticle	2013	Bouboulas, AS; Anifantis, NK	Three-dimensional finite element modeling of a vibrating beam with a breathing crack	ARCHIVE OF APPLIED MECHANICS		0939-1533	10.1007/s00419-012-0647-z	This paper develops a full three-dimensional finite element model in order to study the vibrational behavior of a beam with a non-propagating surface crack. In this model, the breathing crack behavior is simulated as a full frictional contact problem between the crack surfaces, while the region around the crack is discretized into three-dimensional solid finite elements. The governing equations o…	2013-02	207-223		2	83		not relevant	not relevant
7KIA2UTD	conferencePaper	2022	R. R. Kumar; V. Randazzo; G. Cirrincione; M. Cirrinicone	Tracking Evolution of Stator-based Fault in Induction Machines using the Growing Curvilinear Component Analysis Neural Network	2022 25th International Conference on Electrical Machines and Systems (ICEMS)	2642-5513		10.1109/ICEMS56177.2022.9983026	Stator-based faults are one of the most common faults among induction motors (IMs). The conventional approach to IM control and protection employs current sensors installed on the motor. Recently, most studies have focused on fault detection by means of stator current. This paper presents an application of the Growing Curvilinear Component Analysis (GCCA) neural network aided by the Extended Park…	2022-12-29	2023-05-01					not relevant	not relevant
48FL2VDB	journalArticle	2019	Lim, RSM; Gardner, DSL; Bee, YM; Cheung, YB; Bairavi, J; Gandhi, M; Goh, SY; Ho, ETL; Lin, XY; Tan, NC; Tay, TL; Finkelstein, EA	TRIal to slow the Progression Of Diabetes (TRIPOD): study protocol for a randomized controlled trial using wireless technology and incentives	TRIALS		1745-6215	10.1186/s13063-019-3749-x	Background The outcomes for those with type 2 diabetes mellitus (T2DM) in Singapore are poor. In this TRIal to slow the Progression Of Diabetes (TRIPOD), we will evaluate the effectiveness and cost-effectiveness of a comprehensive diabetes management package (DMP), with or without a financial incentives program, M-POWER Rewards, in efforts to improve HbA(1c) levels for individuals with T2DM. Meth…	2019-11-28			1	20		not relevant	not relevant
