# Supplementary material for: An Extract-Transform-Load Process Design for the Incremental Loading of German Real-World Data Based on FHIR and OMOP CDM: Algorithm Development and Validation
Source: JMIR Med Inform. 2023 Aug 21;11:e47310. doi: 10.2196/47310 (PMC10466444; doi:10.2196/47310)
Supplement: Multimedia Appendix 4 [file medinform-v11-e47310-s004.xlsx]

## Sheet: S4_frequency_distribution_CUD_d
	Created
FHIR Profile	Day 1	Day 2	Day 3	Day 4	Day 5	Day 6	Day 7	Day 8	Average
Patient	146	158	200	208	210	249	62	51	161
Encounter (Medical Case)	743	1262	1981	2028	1913	1780	195	203	1263
Encounter (Department Case)	201	232	361	350	352	321	102	92	251
Condition	423	1431	2127	2248	2041	1770	171	155	1296
Procedure	257	915	1191	1350	1290	1360	252	222	855
Observation	48952	46122	67604	74993	71281	69171	31103	30723	54994
MedicationAdministration	13427	9082	11401	11710	11647	11704	11429	11296	11462
	Updated
FHIR Profile	Day 1	Day 2	Day 3	Day 4	Day 5	Day 6	Day 7	Day 8	Average
Patient1	-	-	-	-	-	-	-	-	-
Encounter (Medical Case)	608	167	188	221	284	182	10	11	209
Encounter (Department Case)	87	49	39	107	53	50	11	13	51
Condition	1415	7093	10079	8425	8218	6435	711	808	5398
Procedure	525	1398	1827	1576	1644	1440	464	300	1147
Observation	35541	2490	4009	5303	5322	5717	3404	2654	8055
MedicationAdministration	11272	17120	1695	1984	1938	1875	1839	1769	4937
	Deleted
FHIR Profile	Day 1	Day 2	Day 3	Day 4	Day 5	Day 6	Day 7	Day 8	Average
Patient	4	2	3	5	5	0	1	1	3
Encounter (Medical Case)	54	32	46	58	47	56	20	19	42
Encounter (Department Case)	140	97	104	121	91	85	30	35	88
Condition	116	221	268	230	270	217	31	45	175
Procedure	181	203	407	308	386	247	125	91	244
Observation	18515	13602	20408	22084	20813	20267	8339	7761	16474
MedicationAdministration	3	11	1	1	2	1	0	0	2
1 no updates identifiable in the source
