# Supplementary material for: An Extract-Transform-Load Process Design for the Incremental Loading of German Real-World Data Based on FHIR and OMOP CDM: Algorithm Development and Validation
Source: JMIR Med Inform. 2023 Aug 21;11:e47310. doi: 10.2196/47310 (PMC10466444; doi:10.2196/47310)
Supplement: Multimedia Appendix 5 [file medinform-v11-e47310-s005.xlsx]

## Sheet: Performance
Loading option	Data amount(read)	Begin Transformation	End Transformaiton	Duration (s)	Duration (average)
Bulk load (3 months)	3784460	12:08:38.275000	12:22:48.298000	850.023	798.612
		6:46:23.966000	7:00:01.098000	817.132
		10:16:58.277000	10:29:06.959000	728.682
Incremental load (1 day)	87866	12:53:24.822000	12:55:32.110000	127.288	127.31
		7:36:50.065000	7:39:04.720000	134.655
		11:28:42.231000	11:30:42.219000	119.988
Bulk load (3 months + 1 day)	3802121	13:59:48.558000	14:16:53.256000	1024.7	1024.4
		9:28:11.075000	9:47:13.411000	1142.34
		11:54:00.696000	12:09:06.851000	906.155
ETL test design	Bulk load (3 months + 1 day)	Bulk load (3 months) + Incremental load (1 day)
	17.0733	13.3102
		2.12184
Incremental load is x% faster than bulk load	0.875722

## Sheet: Data correctness
Data amount in OMOP CDM after ETL execution	care_ site	condition_ occurrence	death	drug_ exposure	fact_ relationship	measurement	observation	observation_ period	person	procedure_ occurrence	source_to_ concept_map	visit_ detail	visit_ occurrence
Bulk load (3 months + 1 day)	152	800640	857	1171521	2323894	231369	511844	15037	15037	168384	251	43929	29898
Bulk load (3 months) + Incremental load (1 day)	152	800640	857	1171521	2323894	231369	511844	15037	15037	168384	251	43929	29898
Difference	0	0	0	0	0	0	0	0	0	0	0	0	0
